# Supplementary material for: Synthesis of a Magnetic Carnation-like Hydroxyapatite/Basic Calcium Carbonate Nanocomposite and Its Adsorption Behaviors for Lead Ions in Water
Source: Molecules. 2022 Aug 29;27(17):5565. doi: 10.3390/molecules27175565 (PMC9457816; doi:10.3390/molecules27175565)
Supplement: Supplementary file 1 [file molecules-27-05565-s001.zip]

Archive with 1 entries (1 files):
- molecules-1879838-supplementary.pdf
